# Supplementary material for: Risk assessment of holmium laser induced ureteral stricture: in-vivo experiments using a pig model
Source: PeerJ. 2026 Mar 25;14:e21015. doi: 10.7717/peerj.21015 (PMC13032749; doi:10.7717/peerj.21015)
Supplement: Supplemental Information 1 — We grouped the ureter with lavage fluid flow rates of 15 ml/min, 7.5 ml/min and 0 ml/min respectively, and the degree of temperature rise caused by lasers of different powers varies. Here is the raw data regarding the temperature increase. [file peerj-14-21015-s001.xlsx]

## Sheet: Sheet1
			15ml/min
Time(s)	0.5J20HZ	0.5J20HZ	0.5J20HZ	1J 20HZ	1J 20HZ	1J 20HZ	1.5J20HZ	1.5J20HZ	1.5J20HZ
0	0	0	0	0	0	0	0	0	0
1	0.3	0.2	0.4	0.6	0.6	0.6	3.7	4	4
2	0.2	0.2	0.2	3.5	3.8	3.8	5.7	6	6
3	0.4	0.3	0.5	3.7	4	4	7.6	8.1	8
5	0.4	0.7	0.7	4.9	5.2	5.2	10.6	11.1	11
10	0.6	0.7	1.1	5.1	5.4	5.4	12.6	13.1	13
30	0.2	0.1	0.3	5.9	6.4	6.3	13.3	13.8	13.7
60	0.4	0.7	0.4	6.5	7	6.9	12.8	13.3	13.2
300	0.9	0.5	0.4	7	7.5	7.4	12.9	13.4	13.3
			7.5ml/min
Time(s)	0.5J20HZ	0.5J20HZ	0.5J20HZ	1J 20HZ	1J 20HZ	1J 20HZ	1.5J20HZ	1.5J20HZ	1.5J20HZ
0	0	0	0	0	0	0	0	0	0
1	0.2	0.2	0.2	1.6	1.7	1.8	2.8	2.9	3
2	0.4	0.3	0.5	3.7	4	4	6.3	6.6	6.6
3	0.4	0.7	0.4	4.6	4.9	4.9	9	9.3	9.3
5	0.4	0.2	0.6	7.4	7.7	7.7	11.7	12.2	12.1
10	0.8	0.6	1	9.4	9.7	9.7	15.5	16.1	16.1
30	0.9	0.7	1.4	12.3	12.7	12.8	18.3	18.9	19
60	0.8	0.6	1.6	11.9	12.3	12.4	18.9	19.5	19.5
300	0.8	0.8	1.6	12.2	12.6	12.7	20.9	21.6	21.7
			0ml/min
Time(s)	0.5J20HZ	0.5J20HZ	0.5J20HZ	1J 20HZ	1J 20HZ	1J 20HZ	1.5J20HZ	1.5J20HZ	1.5J20HZ
0	0	0	0	0	0	0	0	0	0
1	0.3	0.3	0.3	3.7	3.8	3.9	5.1	5.2	5.3
2	0.5	0.3	0.7	7.3	7.6	7.6	8.8	9.1	9.1
3	0.3	0.7	0.8	8.3	8.6	8.6	10.9	11.2	11.2
5	0.8	0.7	0.9	9	9.3	9.3	14.2	14.6	14.7
10	0.9	1.2	0.9	10.7	11.2	11.1	20.4	21	21
30	2.1	2.8	2.6	18.5	19.3	19.2	45.8	47.4	47.5
60	2.9	4.1	4.1	27	27.9	27.9	70.9	73.1	73.2
300	4.2	5.6	5.9	49.4	51.2	51.2
