# Supplementary material for: Risk assessment of holmium laser induced ureteral stricture: in-vivo experiments using a pig model
Source: PeerJ. 2026 Mar 25;14:e21015. doi: 10.7717/peerj.21015 (PMC13032749; doi:10.7717/peerj.21015)
Supplement: Supplemental Information 2 — Percentage of collagen in Masson staining [file peerj-14-21015-s002.xlsx]

## Sheet: Sheet1
0D-50℃	14D-50℃	0D-60℃	14D-60℃	0D-70℃	14D-70℃
23.43	29.43	21.77	36.17	23.44	40.63
28.11	32.02	24.73	35.64	27.24	37.58
26.54	28.17	28.31	38.31	24.76	40.46
24.97	30.17	27.55	33.57	23.15	42.12
24.53	25.21	23.47	36.21	25.6	33.15
23.25	29.22	26.78	35.25	27.86	37.88
22.49	27.78	26.17	29.25	28.14	36.69
25.33	28.87	28.11	32.14	27.22	39.74
27.12	28.31	24.68	37.25	23.18	35.42
