# Supplementary material for: Risk assessment of holmium laser induced ureteral stricture: in-vivo experiments using a pig model
Source: PeerJ. 2026 Mar 25;14:e21015. doi: 10.7717/peerj.21015 (PMC13032749; doi:10.7717/peerj.21015)
Supplement: Supplemental Information 3 — Mean OD value of immunohistochemistry [file peerj-14-21015-s003.xlsx]

## Sheet: Sheet1
	NLRP3					IL-6					α-SMA					COL-1					CD80					IL-6
0D	0.15	0.143	0.159	0.135	0.126	0.139	0.121	0.147	0.152	0.145	0.046	0.052	0.062	0.042	0.072	0.063	0.097	0.063	0.089	0.053	0.334	0.322	0.311	0.358	0.307	0.056	0.041	0.039	0.042	0.052
14D	0.081	0.075	0.106	0.086	0.095	0.087	0.09	0.072	0.114	0.083	0.272	0.198	0.283	0.321	0.193	0.121	0.099	0.12	0.118	0.109	0.263	0.271	0.283	0.275	0.247	0.073	0.091	0.089	0.085	0.077
